# Supplementary material for: Discrimination between Complete versus Non-Complete Pathologic Response to Neoadjuvant Therapy Using Ultrasensitive Mutation Analysis: A Proof-of-Concept Study in BRCA1-Driven Breast Cancer Patients
Source: Int J Mol Sci. 2023 Jan 18;24(3):1870. doi: 10.3390/ijms24031870 (PMC9914941; doi:10.3390/ijms24031870)
Supplement: Supplementary file 1 [file ijms-24-01870-s001.zip]

Archive with 1 entries (1 files):
- ijms-2137228-supplementary.pdf
